# Supplementary material for: On the usage of artificial intelligence in leprosy care: A systematic literature review
Source: PLoS Comput Biol. 2025 Jun 26;21(6):e1012550. doi: 10.1371/journal.pcbi.1012550 (PMC12225980; doi:10.1371/journal.pcbi.1012550)
Supplement: S3 Legends — (TXT) [file pcbi.1012550.s003.txt]

ACM - Association for Computing Machinery
ADASYN - Adaptive Synthetic Sampling
AFB - Acid-Fast Bacilli
AI - Artificial Intelligence
AI4Leprosy - Artificial Intelligence for Leprosy
AUC - Area Under the Curve
AUC-ROC - Area Under the Receiver Operating Characteristic Curve
CNN - Convolutional Neural Networks
DL - Deep-Learning
DT - Decision-Tree
FN - False Negative
FP - False Positive
FPR - False Positive Rate
GPD - Grade of Physical Disability
HHC - Household Contacts
IEEE - Institute of Electrical and Electronics Engineers
IFN-y - Interferon gamma
ISIC - International Skin Imaging Collaboration
k-NN - k-Nearest Neighbors
LR - Logistic Regression
ML - Machine Learning
MLP - Multi-Layer Perceptron
MSE - Mean Squared Error
MDT - Multidrug Therapy
NB - Naive Bayes
NTD - Neglected Tropical Disease
NN - Neural Networks
PAHO - Pan American Health Organization
PB - Paucibacillary
PICOC - Population, Intervention, Comparison, Outcomes, and Context
PRISMA - Preferred Reporting Items for Systematic Reviews and Meta-Analyses
RF - Random Forest
ReLU - Rectified Linear Unit
RQ - Research Questions
ROC - Receiver Operating Characteristic
RRDR - Rifampicin Resistance Determining Region
SDG - Sustainable Development Goals
SINAN - Sistema de Informação de Agravos de Notificação
SLR - Systematic Literature Review
SMOTE - Synthetic Minority Over-sampling Technique
SSS - Slit Skin Smears
SVM - Support Vector Machine
TP - True Positive
TPR - True Positive Rate
TN - True Negative
WHO - World Health Organization
WOA-SSO-ANN - Whale Optimization Algorithm - Shark Smell Optimization - Artificial Neural Network
